# Supplementary material for: Mouse Syngeneic Melanoma Model with Human Epidermal Growth Factor Receptor Expression
Source: Pharmaceutics. 2022 Nov 12;14(11):2448. doi: 10.3390/pharmaceutics14112448 (PMC9697344; doi:10.3390/pharmaceutics14112448)
Supplement: Supplementary file 1 [file pharmaceutics-14-02448-s001.zip]

Archive with 1 entries (1 files):
- pharmaceutics-1969103-supplementary.pdf
